# Supplementary material for: Differential miRNA Profiles Correlate With Disparate Immunity Outcomes Associated With Vaccine Immunization and Chlamydial Infection
Source: Front Immunol. 2021 Feb 22;12:625318. doi: 10.3389/fimmu.2021.625318 (PMC7937703; doi:10.3389/fimmu.2021.625318)
Supplement: Supplementary file 1 [file Presentation_1.zip]

Archive with 10 entries (10 files):
- Figure S1.TIFF
- Figure S2.TIFF
- Figure S3 b.TIFF
- Figure S3a.TIFF
- Figure S3c.TIFF
- Figure S3d.TIFF
- Figure S3e.tiff
- Figure S3f.TIFF
- Figure S3g.TIFF
- Supplementary Figure Captions.PDF
